# Supplementary material for: Biochar of hazelnut shell mitigates cadmium toxicity in forage soybean
Source: Front Plant Sci. 2025 Oct 24;16:1694806. doi: 10.3389/fpls.2025.1694806 (PMC12592077; doi:10.3389/fpls.2025.1694806)
Supplement: Supplementary file 1 [file Table1.xlsx]

## Sheet: soybean
Treatment	Rep	LA	SFW	RFW	SDW	RDW	Chl-a	Chl-b	Total Chl	EL	N	P	K	Ca	Mg	S	Mn	Fe	Zn	B	Na	Cd	H2O2	MDA	Proline	Sucrose	CAT	POD	SOD	IAA	ABA	GA	SA	CK	Zeatin	JA
T0	A	234.51	13.7	1.87	2.49	0.34	2.815	1.60646	4.42146	30.5307	2.92356	0.322798	1.81782	1.10738	0.230372	0.149401	20.663	47.4451	12.731	6.46165	5.99762	0.0791399	22.0448	3.32922	0.102203	0.508396	65.8803	1641.45	48	1.45822	281.438	1.99225	0.398154	4.24907	1.36589	0.284151
T0	B	245.61	13.61	1.73	2.34	0.3	2.72	1.5	4.22	33.3333	2.95525	0.342111	1.85051	1.14793	0.212487	0.132819	20.8663	50.744	11.8398	4.60436	6.54332	0.0874095	22.4647	3.03038	0.106446	0.500496	76.4316	1650.67	42	1.34425	280.745	2.01385	0.421975	4.32547	1.41591	0.262091
T0	C	239.11	13.09	1.75	2.21	0.31	2.74105	1.54191	4.28296	30.35	2.96466	0.332165	1.77695	1.18623	0.199281	0.149546	24.5366	51.2176	14.0041	3.75121	5.78735	0.0892137	21.1174	4.12055	0.103394	0.423826	65.0998	1583.27	40	1.47323	227.563	2.02026	0.409708	4.15352	1.46315	0.245802
T1	A	204.38	7.63	1.2	1.51	0.21	2.3	1.07	3.37	38.22	1.2145	0.14567	1.10365	0.76	0.156902	0.173767	19.0114	42.3224	7.99822	4.35357	5.69234	2.37801	44.7468	15.5145	0.25	3.49893	506.036	4469.5	739	0.299527	3469.3	0.476059	0.103352	1.4839	0.470473	0.0797859
T1	B	212.43	7.27	1.188	1.42	0.22	2.49352	1.11	3.60352	34.6154	1.24	0.138717	1.09876	0.7	0.143532	0.125176	17.4174	38.0728	7.53931	4.61547	5.78695	2.67273	45.4503	16.7459	0.21	3.44196	510.754	4692.74	650	0.249289	3380.38	0.405766	0.0984198	1.47733	0.426265	0.0734454
T1	C	209.87	7.45	1.27	1.53	0.21	2.36726	1.09	3.45726	35.85	1.23068	0.125392	1.08765	0.725693	0.1196	0.137578	15.1361	39.728	7.21151	4.50264	8.53185	2.69876	46.83	15.8313	0.22	3.62487	517.555	4642.1	675	0.39658	3510.82	0.4824	0.0889657	1.46239	0.514879	0.0768385
T2	A	161.12	5.03	0.9288	1.3	0.15	2.11	1.07	3.18	44.81	1.07157	0.102752	0.983591	0.62	0.112454	0.098765	13.4126	30.5514	5.64212	2.40292	3.75964	4.57597	57.5821	20.9768	0.32391	3.85	715.905	5322.29	890	0.190324	4356	0.305813	0.0530778	0.96285	0.421736	0.0810494
T2	B	172.81	4.87	1.03	1.25	0.17	2.14	1.14147	3.28147	50.25	1.12755	0.117173	0.974274	0.67	0.103517	0.099526	12.2843	28.6062	5.80807	2.60191	3.85957	4.60252	59.2544	19.9037	0.34	3.79164	797.596	5193.83	988	0.202098	4235	0.321788	0.0605272	0.953729	0.396504	0.0741432
T2	C	175.65	5.33	0.97	1.29	0.16	2.11367	1.1	3.21367	51.88	1.15809	0.105667	0.879498	0.62	0.1083	0.0994941	13.1925	26.9688	5.42086	2.45556	3.64513	4.80399	60.27	20.0867	0.35	4.02894	710.195	5370.77	956	0.186998	4388	0.330503	0.0545835	0.860951	0.374203	0.0617808
T3	A	145.57	4.51	0.76	1.16	0.15	1.64	0.67	2.31	63.84	1.08229	0.0981498	0.875981	0.58	0.09654	0.0847646	10.036	24.7789	5.08897	1.71237	3.79677	7.22747	95.68	43.9189	0.42	4.61402	901.033	6744.66	1245	0.13	6504	0.26229	0.0430543	0.728188	0.268086	0.0423482
T3	B	130.21	4.16	0.81	1.21	0.14	1.72665	0.752883	2.47953	63.28	1.07608	0.0920775	0.995222	0.577499	0.076875	0.0881105	8.21194	21.6707	5.31023	1.57629	3.71962	7.23299	96.8572	38.7851	0.41	4.77454	980.613	6850.75	1364	0.15	6870	0.260786	0.0403907	0.827311	0.253325	0.0337219
T3	C	152.63	4.46	0.765	1.14	0.09	1.71	0.74	2.45	66.46	1.06306	0.0951862	0.976842	0.51	0.087	0.0988653	9.76287	24.1397	4.8124	2.18632	3.66211	8.24316	98.054	39.1034	0.47	5.05103	995.479	6868.7	1255	0.14	6646	0.257631	0.0417543	0.812032	0.20996	0.0381634
T4	A	259.11	15.72	2.92	2.76	0.56	2.8	1.65	4.45	26.7076	3.13435	0.41	2.44	1.42	0.361356	0.210938	36.1786	81.9622	19.1168	3.85266	8.64917	0.0273397	17.5264	2.92154	0.12309	0.62	60	1450	55	2.55822	210	2.56084	0.589845	5.07306	1.95161	0.514704
T4	B	262.41	15.76	3.01	2.83	0.57	2.81	1.64	4.45	30.6767	3.19871	0.42	2.51	1.41	0.3326	0.241245	33.5623	79.9115	22.3663	3.44747	8.58911	0.0301965	20.2762	2.13159	0.115308	0.55	55	1530	50	2.63443	235	2.61342	0.517224	5.55548	1.9324	0.473746
T4	C	262.44	15.75	2.95	2.68	0.55	2.79	1.67	4.46	28.69	3.12256	0.43	2.46	1.42	0.35	0.25122	38.2539	84.3893	24.5575	3.48318	9.35474	0.0308198	20.4148	2.57761	0.126647	0.51	60	1453	52	2.55323	222	2.5512	0.569287	5.17858	2.09475	0.510499
T5	A	224.54	14.48	2.3	2.42	0.48	2.74	1.52	4.26	35.12	2.9031	0.39025	2.22	1.3	0.353544	0.176435	25.6107	76.0003	14.429	2.03145	3.35218	1.36918	24.13	14.1695	0.21	2.52062	400.036	4125	700	0.44	2980	1.45619	0.398513	3.43238	1.49143	0.309163
T5	B	221.41	14.41	2.0582	2.44	0.48	2.69	1.53	4.22	34.68	2.99526	0.379135	2.327	1.34656	0.31	0.163453	25.7173	74.2578	17.7008	2.34272	3.08408	1.53887	23.13	15.3085	0.19	2.55201	408.754	4060	680	0.54	3045	1.50242	0.387163	3.77024	1.37507	0.354033
T5	C	229.81	13.81	2.42	2.51	0.49	2.70542	1.46427	4.16969	34.6284	2.75868	0.385249	2.3	1.32	0.31	0.175227	27.4607	78.6811	18.227	2.64977	3.29361	1.55386	25.13	14.702	0.2	2.60541	398.555	4055	720	0.52	2985	1.38375	0.393406	4.05314	1.4541	0.361441
T6	A	214.04	14.66	2.03	2.27	0.38	2.64865	1.4145	4.06315	35.24	2.75329	0.28712	2.24	1.33	0.18	0.130946	21.26	60.3774	11.5257	1.45364	5.16682	2.63469	57.5821	18.9768	0.26	2.53597	524.905	4834	745	0.35	3980	1.10381	0.271046	3.28566	1.44035	0.0830915
T6	B	212.5	14.47	2.04	2.28	0.38	2.6	1.39	3.99	33.88	2.69823	0.300032	2.25	1.3	0.19	0.120994	19.5458	67.481	12.9636	1.35485	5.72974	2.64998	52.2544	18.9037	0.25	2.50776	512.596	5000	720	0.33	3860	1.08173	0.283236	3.17908	1.31957	0.0754606
T6	C	219.33	14.12	1.97	2.31	0.4	2.61	1.41	4.02	35.7405	2.5468	0.305349	2.27	1.25	0.17	0.130959	21	69.3693	14.9675	1.43537	5.5488	2.76598	50.268	17.0867	0.22	2.9499	550.129	4965	700	0.37	3980	1.02102	0.288256	3.19772	1.36687	0.0782586
T7	A	201.25	9.86	1.05	1.64	0.24	2.41043	1.12136	3.53179	42.22	2.52	0.21	2.14221	1.29	0.132369	0.109495	20.3389	55.8596	14.3214	1.38049	4.30065	4.16134	77.6805	32.9189	0.36	3.43783	810.133	5230	950	0.22	4250	1.26607	0.232599	2.4915	1.25191	0.0531146
T7	B	229.47	9.51	1.11	1.6	0.26	2.47554	1.18391	3.65945	41.54	2.44	0.23	2.03821	1.28	0.120212	0.0659595	20.6253	60.8149	10.05	1.29049	3.67522	4.16452	82.8572	30.7851	0.32	3.34958	826.613	5050	985	0.23	4280	1.24023	0.245466	2.37054	1.24135	0.0620171
T7	C	216.46	9.18	1.04	1.57	0.25	2.4	1.2	3.6	44.74	2.4	0.25	1.95416	1.3	0.12467	0.0764949	20.9732	54.1491	10.33	1.2657	3.73685	4.74614	80.054	31.1034	0.3	3.56983	830.479	5143	962	0.25	4320	1.22301	0.264569	2.27279	1.24976	0.0502138
